# Supplementary material for: Preservation of Cerebellar Afferent Pathway May Be Related to Good Hand Function in Patients with Stroke
Source: Life (Basel). 2022 Jun 26;12(7):959. doi: 10.3390/life12070959 (PMC9318318; doi:10.3390/life12070959)
Supplement: Supplementary file 1 [file life-12-00959-s001.zip]

Archive with 1 entries (1 files):
- life-1762138-supplementary.pdf
